# Supplementary material for: Global Trends and Research Collaborations on Food and Beverages Warning Labels: A Bibliometric Analysis
Source: Nutrients. 2024 Oct 15;16(20):3493. doi: 10.3390/nu16203493 (PMC11510383; doi:10.3390/nu16203493)
Supplement: Supplementary file 1 [file nutrients-16-03493-s001.zip]

Archive with 1 entries (1 files):
- nutrients-3226047-supplementary.pdf
